# Supplementary material for: Telomerase reverse transcriptase promotes angiogenesis in neonatal rats after hypoxic-ischemic brain damage
Source: PeerJ. 2022 Oct 21;10:e14220. doi: 10.7717/peerj.14220 (PMC9590416; doi:10.7717/peerj.14220)
Supplement: Supplemental Information 1 — Immunofluorescence staining pictures, immunohistochemical staining pictures and uncropped gel photo, and the statistical analysis. [file peerj-10-14220-s001.zip › Supplementary_Material/figure1/Fig1-CCK8-BMEC.xlsx]

## Sheet: Sheet1
	OD450	Control	OGD+empty	OGD+TERT
		2.331	2.123	2.693
		2.333	2.245	2.742
		2.278	1.916	2.792
	average	2.314	2.09467	2.74233
	STDEV	0.0311929	0.16632	0.0495008
