# Supplementary material for: Telomerase reverse transcriptase promotes angiogenesis in neonatal rats after hypoxic-ischemic brain damage
Source: PeerJ. 2022 Oct 21;10:e14220. doi: 10.7717/peerj.14220 (PMC9590416; doi:10.7717/peerj.14220)
Supplement: Supplemental Information 1 — Immunofluorescence staining pictures, immunohistochemical staining pictures and uncropped gel photo, and the statistical analysis. [file peerj-10-14220-s001.zip › Supplementary_Material/figure1/Fig1-Q-PCR-TERT.xlsx]

## Sheet: Sheet1
	Control	OGD+empty	OGD+TERT
	0.71	0.28	26.5
	0.76	0.26	22.81
	1.87	0.72	24.94
AVERAGE	1.11333	0.42	24.75
STDEV	0.655769	0.26	1.85232
