# Supplementary material for: Telomerase reverse transcriptase promotes angiogenesis in neonatal rats after hypoxic-ischemic brain damage
Source: PeerJ. 2022 Oct 21;10:e14220. doi: 10.7717/peerj.14220 (PMC9590416; doi:10.7717/peerj.14220)
Supplement: Supplemental Information 1 — Immunofluorescence staining pictures, immunohistochemical staining pictures and uncropped gel photo, and the statistical analysis. [file peerj-10-14220-s001.zip › Supplementary_Material/figure2/CD34.xlsx]

## Sheet: Sheet1
	sham	HIBD+vehicle	HIBD+TERT
	0.0720033	0.0589017	0.0950138
	0.08001	0.0495296	0.06001
	0.07901	0.0476764	0.08002
average	0.0770078	0.0520359	0.0783479
stdev	0.00436275	0.00601771	0.0175617
