# Supplementary material for: Telomerase reverse transcriptase promotes angiogenesis in neonatal rats after hypoxic-ischemic brain damage
Source: PeerJ. 2022 Oct 21;10:e14220. doi: 10.7717/peerj.14220 (PMC9590416; doi:10.7717/peerj.14220)
Supplement: Supplemental Information 1 — Immunofluorescence staining pictures, immunohistochemical staining pictures and uncropped gel photo, and the statistical analysis. [file peerj-10-14220-s001.zip › Supplementary_Material/figure3/ZO-1.xlsx]

## Sheet: Sheet1
		SUM of IOD	sham	HIBD+vehicle	HIBD+TERT
			66047.4	12600.2	48389.4
			59605.5	25315.3	53880.6
			58768.5	10830.5	33132
		Average value of IOD	0.0326915	0.00623672	0.0239513
			0.0295029	0.0125303	0.0266693
			0.0290887	0.00536077	0.0163994
		AVERAGE	0.0304277	0.00804259	0.02234
		STDEV	0.00197141	0.00391106	0.00532118
